# Supplementary material for: Biological Oxidations and Nitrations Promoted by the Hemin–Aβ16 Complex
Source: Antioxidants (Basel). 2023 Jun 21;12(7):1319. doi: 10.3390/antiox12071319 (PMC10376006; doi:10.3390/antiox12071319)
Supplement: Supplementary file 1 [file antioxidants-12-01319-s001.zip]

Archive with 1 entries (1 files):
- antioxidants-2433060-supplementary.pdf
